# Supplementary material for: CSConv2d: A 2-D Structural Convolution Neural Network with a Channel and Spatial Attention Mechanism for Protein-Ligand Binding Affinity Prediction
Source: Biomolecules. 2021 Apr 27;11(5):643. doi: 10.3390/biom11050643 (PMC8145762; doi:10.3390/biom11050643)
Supplement: Supplementary file 1 [file biomolecules-11-00643-s001.zip]

Archive with 1 entries (1 files):
- biomolecules-1183616-supplementary.pdf
